# Supplementary material for: Weighted gene co-expression network analysis reveals genes related to growth performance in Hu sheep
Source: Sci Rep. 2024 Jun 6;14:13043. doi: 10.1038/s41598-024-63850-x (PMC11156982; doi:10.1038/s41598-024-63850-x)
Supplement: Supplementary file 7 — Supplementary Table S1. [file 41598_2024_63850_MOESM7_ESM.xlsx]

## Sheet: Sheet1
Table. S1. An overview of the reads and quality filtering of the 112 libraries.
Sample Name	Clean Reads	Clean Base	Q20(%)	GC Content	Total Mapped (%)	Uniq Mapped Reads (%)
X_1815_M	24075968	7222790400	97.39	52.18	97.72	93.7
X_2008_F	24025557	7207667100	97.48	52.95	97.69	93.76
X_2010_F	24100158	7230047400	96.28	54.02	96.33	90.88
X_2014_F	24090284	7227085200	96.31	53.95	96.29	90.72
X_2015_M	24125805	7237741500	96.5	54.49	96.45	91.2
X_2051_M	24112550	7233765000	96.49	52.09	96.8	91.59
X_2066_F	24003550	7201065000	96.19	54.31	96.36	91.13
X_2074_F	24023751	7207125300	96.35	53.57	96.81	92.12
X_2075_M	24001729	7200518700	96.17	52.24	96.24	90.04
X_2076_F	24124030	7237209000	96.42	52.45	96.46	90.85
X_2108_F	24014366	7204309800	96.35	53.07	96.58	91.14
X_2112_F	24038902	7211670600	96.46	52.79	96.55	91.37
X_2120_F	24054949	7216484700	96.38	53.61	96.43	91.15
X_2131_M	24103403	7231020900	96.27	52.75	96.76	91.95
X_2148_F	24082602	7224780600	96.34	54.43	96.42	91.16
X_2152_F	24118336	7235500800	96.18	53.07	96.26	90.84
X_2798_F	24143260	7242978000	98.3	53.64	98.73	96.87
X_2800_F	24080763	7224228900	98.41	53.76	98.67	96.38
X_2812_F	24127665	7238299500	98.36	53.89	98.65	96.44
X_2816_F	24066085	7219825500	98.29	53.09	98.66	96.7
X_2824_F	24079409	7223822700	98.33	53.29	98.64	96.37
X_2826_F	24089484	7226845200	98.36	53.11	98.49	96.11
X_2830_F	24003949	7201184700	98.2	52.45	98.67	96.7
X_2834_F	24044981	7213494300	95.56	52.48	95.12	89.63
X_2838_F	24063709	7219112700	98.27	53.09	98.37	96.19
X_2842_F	24128924	7238677200	98.23	53.34	98.57	96.31
X_2852_F	24052227	7215668100	98.27	52.98	98.61	96.49
X_2858_F	24045367	7213610100	98.32	52.41	98.59	96.3
X_2864_F	24018335	7205500500	95.59	52.18	95.35	89.69
X_2871_M	24116261	7234878300	98.42	53.2	98.66	96.27
X_2872_F	21633815	6490144500	98.19	52.69	98.76	96.6
X_2889_M	24033959	7210187700	98.3	53.1	98.44	96.27
X_2898_F	24046966	7214089800	95.73	52.84	95.27	89.27
X_2901_M	24133958	7240187400	98.41	53.58	98.68	96.38
X_2902_F	24055454	7216636200	95.53	52.3	95.41	89.7
X_2905_M	24089081	7226724300	98.33	53.38	98.21	95.92
X_2909_M	24112418	7233725400	98.3	52.47	98.43	95.97
X_2911_M	24127670	7238301000	98.29	52.73	98.71	96.63
X_2918_F	24047977	7214393100	95.58	52.03	95.26	89.34
X_2926_F	24048269	7214480700	95.64	52.62	95.17	89.26
X_2931_M	24085888	7225766400	98.39	52.36	98.75	96.51
X_2932_F	24138613	7241583900	95.64	52.84	95.4	89.59
X_2933_M	24103383	7231014900	98.31	53.29	98.58	96.5
X_2936_F	24004477	7201343100	95.67	54.77	94.64	88.18
X_2937_M	24048130	7214439000	98.32	53.06	98.66	96.47
X_2945_M	24061048	7218314400	98.29	53.97	98.62	96.43
X_2946_F	24000140	7200042000	95.52	52.76	95	88.87
X_2949_M	24056826	7217047800	98.36	54.03	98.72	96.48
X_2955_M	24069051	7220715300	95.67	52.7	95.31	89.6
X_2961_M	24082032	7224609600	95.69	53.22	95.07	88.97
X_2962_F	24041822	7212546600	96.06	52.29	94.58	89.47
X_2966_F	24041238	7212371400	96.86	52.36	97.42	94.14
X_2967_M	24126624	7237987200	95.73	52.29	95.27	89.33
X_2973_M	24115334	7234600200	96.38	52.1	96.63	92.07
X_2985_M	24133190	7239957000	96.27	52.28	96.32	91.77
X_2988_F	24047043	7214112900	96.85	51.33	97.54	94.54
X_2998_F	24077652	7223295600	96.94	52.76	97.53	94.34
X_3003_M	24008929	7202678700	96.56	51.91	96.55	92.25
X_3011_M	24028263	7208478900	96.14	52.27	94.73	89.67
X_3019_M	24066226	7219867800	96.08	51.84	94.04	88.78
X_3025_M	24111393	7233417900	96.06	51.25	94.77	89.46
X_3028_F	24075472	7222641600	96.94	52.5	97.5	94.41
X_3031_M	24069123	7220736900	95.86	51.96	94.86	89.9
X_3035_M	24025685	7207705500	96.03	52.48	94.6	89.3
X_3049_M	24077466	7223239800	95.97	52.38	94.75	89.53
X_3057_M	24128555	7238566500	96.09	52.06	94.66	89.64
X_3075_M	24017609	7205282700	96.11	52.01	94.6	89.11
X_3170_F	24009404	7202821200	96.58	52.45	97.16	92.86
X_3180_F	24115732	7234719600	96.53	51.81	97	92.94
X_3192_F	24029953	7208985900	96.36	51.74	96.85	93.12
X_3201_M	24040914	7212274200	96.44	50.64	97.16	93.3
X_3204_F	24058935	7217680500	96.52	52.3	96.99	93.08
X_3211_M	24122496	7236748800	96.57	51.92	96.9	92.86
X_3227_M	24089817	7226945100	96.65	51.37	97.37	93.66
X_3236_F	24010725	7203217500	96.53	52.34	96.87	92.72
X_3237_M	24103350	7231005000	95.32	52.18	96.4	92.3
X_3249_M	22685934	6805780200	96.03	52.96	96.96	93.12
X_3263_M	24013504	7204051200	96.37	51.85	96.79	92.95
X_3280_F	24031938	7209581400	96.52	51.98	97.25	93.35
X_3287_M	24000800	7200240000	96.07	52.11	96.89	93.06
X_3289_M	21983559	6595067700	95.45	52.38	96.23	91.83
X_3305_M	24023945	7207183500	95.89	52.45	96.54	92.58
X_3323_M	24053989	7216196700	96.64	52.84	97.17	92.82
X_3489_M	24044690	7213407000	97.18	52.48	96.25	92.46
X_3505_M	24032575	7209772500	97.06	52.35	95.98	92.24
X_3519_M	24142474	7242742200	96.68	52.2	95.43	90.81
X_3529_M	24046659	7213997700	96.79	52.58	95.41	91.16
X_3531_M	24143472	7243041600	97.09	50.84	96.64	93.05
X_3533_M	24023956	7207186800	97.18	50.54	96.56	92.95
X_3549_M	24065113	7219533900	97.17	52.06	96.15	92.37
X_3573_M	24084679	7225403700	97.02	51.75	96.04	92.06
X_3614_F	24074779	7222433700	97.5	53.42	96.84	92.48
X_3617_M	24120113	7236033900	97.44	52.95	96.71	92.3
X_3628_F	24140585	7242175500	97.94	53.28	98.3	95.81
X_3636_F	24121951	7236585300	98.15	53.41	98.18	95.57
X_3648_F	24075154	7222546200	97.32	52.94	96.66	92.37
X_3649_M	24110748	7233224400	98.2	53.87	98.18	95.49
X_3663_M	24074394	7222318200	97.44	52.92	96.7	91.88
X_3664_F	24099532	7229859600	97.44	52.33	96.52	91.77
X_3683_M	24086698	7226009400	97.33	53.26	96.63	92.31
X_3686_F	24117816	7235344800	97.4	53.14	96.46	91.91
X_3690_F	24110882	7233264600	97.56	54.12	97.02	92.79
X_3725_M	24087681	7226304300	97.38	53.39	96.67	92.23
X_3773_M	24101742	7230522600	97.97	53.11	98.36	96.01
X_3782_F	24115968	7234790400	97.46	53.58	96.59	92.19
X_3783_M	24048115	7214434500	97.28	52.73	96.62	91.98
X_3836_F	24044352	7213305600	97.84	52.89	98.39	96.11
X_3848_F	24105537	7231661100	98.12	54.19	98.34	96.06
X_3869_M	24070940	7221282000	97.33	52.89	96.62	92.2
X_3872_F	24085063	7225518900	98.05	53.68	98.29	95.84
X_3874_F	24049173	7214751900	98.09	54.2	98.34	96.04
X_3902_F	24142150	7242645000	97.91	53.99	98.29	95.88
