# Supplementary material for: Weighted gene co-expression network analysis reveals genes related to growth performance in Hu sheep
Source: Sci Rep. 2024 Jun 6;14:13043. doi: 10.1038/s41598-024-63850-x (PMC11156982; doi:10.1038/s41598-024-63850-x)
Supplement: Supplementary file 8 — Supplementary Table S2. [file 41598_2024_63850_MOESM8_ESM.xlsx]

## Sheet: Sheet1
Table. S2 Number of genes in each module.
Module	Gene count
turquoise	1144
blue	840
grey	744
brown	603
yellow	522
green	483
red	183
black	95
pink	90
magenta	84
purple	74
greenyellow	44
tan	37
salmon	30
cyan	27
