# Supplementary material for: Weighted gene co-expression network analysis reveals genes related to growth performance in Hu sheep
Source: Sci Rep. 2024 Jun 6;14:13043. doi: 10.1038/s41598-024-63850-x (PMC11156982; doi:10.1038/s41598-024-63850-x)
Supplement: Supplementary file 9 — Supplementary Table S3. [file 41598_2024_63850_MOESM9_ESM.xlsx]

## Sheet: pink_Go
Table. S3 Functional annotation analysis of genes within the modules of pink.
ONTOLOGY	ID	Description	GeneRatio	BgRatio	pvalue	p.adjust	qvalue	geneID	Count
BP	GO:0071356	cellular response to tumor necrosis factor	2/4	41/5104	0.000373958	0.0351184	0.022577	780520/101114817	2
BP	GO:0034612	response to tumor necrosis factor	2/4	46/5104	0.000471388	0.0351184	0.022577	780520/101114817	2
BP	GO:0007249	I-kappaB kinase/NF-kappaB signaling	2/4	67/5104	0.00100145	0.0497386	0.0319761	780520/101114817	2

## Sheet: pink_kegg
Table. S3 Functional annotation analysis of genes within the modules of pink.
ID	Description	GeneRatio	BgRatio	pvalue	p.adjust	qvalue	geneID	Count
oas04024	cAMP signaling pathway	3/4	238/9333	6.42822e-05	0.00308554	0.00182697	780520/101121428/101121685	3
oas04261	Adrenergic signaling in cardiomyocytes	2/4	162/9333	0.00175597	0.0421432	0.0249532	101121428/101121685	2

## Sheet: cyan_Go
Table. S3 Functional annotation analysis of genes within the modules of cyan.
ONTOLOGY	ID	Description	GeneRatio	BgRatio	pvalue	p.adjust	qvalue	geneID	Count
BP	GO:0051726	regulation of cell cycle	5/10	232/5104	3.88475e-05	0.00326319	0.00184014	101108313/101109352/101103846/101103489/101108753	5
BP	GO:0007049	cell cycle	5/10	370/5104	0.000362096	0.0121779	0.00686722	101108313/101109352/101103846/101103489/101108753	5
BP	GO:0007017	microtubule-based process	4/10	217/5104	0.000545247	0.0121779	0.00686722	101114023/101113367/101109352/101103846	4
BP	GO:0032465	regulation of cytokinesis	2/10	19/5104	0.00058047	0.0121779	0.00686722	101109352/101103846	2
BP	GO:0007018	microtubule-based movement	3/10	97/5104	0.000724873	0.0121779	0.00686722	101114023/101113367/101109352	3
BP	GO:0000910	cytokinesis	2/10	35/5104	0.00198623	0.0238348	0.0134407	101109352/101103846	2
BP	GO:0001578	microtubule bundle formation	2/10	35/5104	0.00198623	0.0238348	0.0134407	101109352/101103846	2
BP	GO:0010564	regulation of cell cycle process	3/10	159/5104	0.00302986	0.0318135	0.01794	101108313/101109352/101103846	3
BP	GO:0051302	regulation of cell division	2/10	49/5104	0.00386863	0.0361073	0.0203612	101109352/101103846	2
CC	GO:0099513	polymeric cytoskeletal fiber	4/12	142/6021	0.000126713	0.00200215	0.0013808	100037680/101114023/101113367/101109352	4
CC	GO:0099080	supramolecular complex	5/12	285/6021	0.00013808	0.00200215	0.0013808	100037680/101108313/101114023/101113367/101109352	5
CC	GO:0099512	supramolecular fiber	4/12	199/6021	0.000465218	0.00357086	0.00246266	100037680/101114023/101113367/101109352	4
CC	GO:0099081	supramolecular polymer	4/12	202/6021	0.000492532	0.00357086	0.00246266	100037680/101114023/101113367/101109352	4
CC	GO:0005874	microtubule	3/12	94/6021	0.000732091	0.00424613	0.00292836	101114023/101113367/101109352	3
MF	GO:0008017	microtubule binding	4/7	69/5597	7.20315e-07	1.44063e-05	9.85694e-06	101114023/101113367/101109352/101103846	4
MF	GO:0003777	microtubule motor activity	3/7	24/5597	2.39828e-06	1.98146e-05	1.35573e-05	101114023/101113367/101109352	3
MF	GO:0015631	tubulin binding	4/7	98/5597	2.97219e-06	1.98146e-05	1.35573e-05	101114023/101113367/101109352/101103846	4
MF	GO:0003774	cytoskeletal motor activity	3/7	30/5597	4.79527e-06	2.39764e-05	1.64049e-05	101114023/101113367/101109352	3
MF	GO:0140657	ATP-dependent activity	4/7	202/5597	5.29361e-05	0.000211744	0.000144878	101108762/101114023/101113367/101109352	4
MF	GO:0008092	cytoskeletal protein binding	4/7	230/5597	8.82019e-05	0.000294006	0.000201162	101114023/101113367/101109352/101103846	4

## Sheet: cyan_kegg
Table. S3 Functional annotation analysis of genes within the modules of cyan.
ID	Description	GeneRatio	BgRatio	pvalue	p.adjust	qvalue	geneID	Count
oas04814	Motor proteins	3/7	199/9333	0.000313748	0.00282373	0.00198157	101114023/101113367/101109352	3
oas04110	Cell cycle	2/7	175/9333	0.00690056	0.0310525	0.0217912	101110548/101108313	2
oas05166	Human T-cell leukemia virus 1 infection	2/7	242/9333	0.012902	0.0387061	0.0271622	101110548/101108313	2

## Sheet: brown_Go
Table. S3 Functional annotation analysis of genes within the modules of brown.
ONTOLOGY	ID	Description	GeneRatio	BgRatio	pvalue	p.adjust	qvalue	geneID	Count
BP	GO:0060840	artery development	5/83	18/5104	7.31018e-06	0.00991991	0.00841825	101115082/101115695/780478/101123539/101114137	5
BP	GO:0048844	artery morphogenesis	4/83	12/5104	2.91522e-05	0.015192	0.0128923	101115082/780478/101123539/101114137	4
BP	GO:0003206	cardiac chamber morphogenesis	5/83	24/5104	3.35859e-05	0.015192	0.0128923	101115082/100135449/780478/101123539/101109745	5
BP	GO:0060411	cardiac septum morphogenesis	4/83	14/5104	5.75048e-05	0.016368	0.0138902	101115082/100135449/101123539/101109745	4
BP	GO:0035239	tube morphogenesis	11/83	167/5104	6.92255e-05	0.016368	0.0138902	101115082/101115695/100135449/780478/101123539/100307048/101109745/101121943/101114137/497273/101107644	11
BP	GO:0001568	blood vessel development	10/83	139/5104	7.23714e-05	0.016368	0.0138902	101115082/101115695/100135449/780478/101123539/100307048/101109745/101114137/497273/101107644	10
BP	GO:0001944	vasculature development	10/83	147/5104	0.000116073	0.017875	0.0151691	101115082/101115695/100135449/780478/101123539/100307048/101109745/101114137/497273/101107644	10
BP	GO:0003205	cardiac chamber development	5/83	31/5104	0.000122781	0.017875	0.0151691	101115082/100135449/780478/101123539/101109745	5
BP	GO:0048514	blood vessel morphogenesis	9/83	120/5104	0.000123715	0.017875	0.0151691	101115082/100135449/780478/101123539/100307048/101109745/101114137/497273/101107644	9
BP	GO:0003151	outflow tract morphogenesis	4/83	17/5104	0.000131725	0.017875	0.0151691	101115082/100135449/101123539/101109745	4
BP	GO:0009653	anatomical structure morphogenesis	19/83	488/5104	0.000228097	0.0269686	0.0228861	101103554/101115082/101115695/443325/101113917/105607877/100135449/780478/101123539/100307048/101104795/780487/101109745/101121943/101118665/101114137/101111565/497273/101107644	19
BP	GO:0001525	angiogenesis	8/83	104/5104	0.000252692	0.0269686	0.0228861	101115082/100135449/780478/101123539/100307048/101109745/497273/101107644	8
BP	GO:0003279	cardiac septum development	4/83	20/5104	0.000258358	0.0269686	0.0228861	101115082/100135449/101123539/101109745	4
BP	GO:0072359	circulatory system development	11/83	202/5104	0.000375282	0.0339902	0.0288448	101115082/101115695/101118008/100135449/780478/101123539/100307048/101109745/101114137/497273/101107644	11
BP	GO:0003007	heart morphogenesis	5/83	39/5104	0.00037572	0.0339902	0.0288448	101115082/100135449/780478/101123539/101109745	5
BP	GO:0048646	anatomical structure formation involved in morphogenesis	12/83	240/5104	0.000438304	0.0359534	0.0305109	101103554/101115082/101115695/100135449/780478/101123539/100307048/101109745/101121943/101111565/497273/101107644	12
BP	GO:0010594	regulation of endothelial cell migration	5/83	41/5104	0.000476739	0.0359534	0.0305109	780478/100307048/101109745/497273/101107644	5
BP	GO:0007389	pattern specification process	7/83	87/5104	0.000476906	0.0359534	0.0305109	101103554/101107807/100135449/780478/101123539/101109745/101115239	7
BP	GO:0090090	negative regulation of canonical Wnt signaling pathway	4/83	24/5104	0.000539236	0.0384172	0.0326016	101115695/101109745/101121943/101114137	4
BP	GO:0035295	tube development	11/83	213/5104	0.000590013	0.0384172	0.0326016	101115082/101115695/100135449/780478/101123539/100307048/101109745/101121943/101114137/497273/101107644	11
BP	GO:0009887	animal organ morphogenesis	10/83	180/5104	0.000603053	0.0384172	0.0326016	101115082/105607877/100135449/780478/101123539/101104795/101109745/101121943/101118665/101114137	10
BP	GO:0035050	embryonic heart tube development	3/83	11/5104	0.000622828	0.0384172	0.0326016	101115082/101123539/101109745	3
BP	GO:0003231	cardiac ventricle development	4/83	26/5104	0.000740123	0.0406502	0.0344966	101115082/780478/101123539/101109745	4
BP	GO:0007043	cell-cell junction assembly	4/83	26/5104	0.000740123	0.0406502	0.0344966	101115082/780487/101111565/101118304	4
BP	GO:0007507	heart development	7/83	95/5104	0.000812367	0.0406502	0.0344966	101115082/101115695/101118008/100135449/780478/101123539/101109745	7
BP	GO:0009880	embryonic pattern specification	3/83	12/5104	0.00082072	0.0406502	0.0344966	101107807/100135449/101109745	3
BP	GO:0035904	aorta development	3/83	12/5104	0.00082072	0.0406502	0.0344966	101115695/780478/101123539	3
BP	GO:0030178	negative regulation of Wnt signaling pathway	4/83	27/5104	0.000858163	0.0406502	0.0344966	101115695/101109745/101121943/101114137	4
BP	GO:0022008	neurogenesis	12/83	259/5104	0.000868721	0.0406502	0.0344966	101113917/100135449/780478/101120587/101104795/101109745/101121943/101114137/101111565/101104510/101107231/101115239	12
BP	GO:0043542	endothelial cell migration	5/83	49/5104	0.00109577	0.0495651	0.042062	780478/100307048/101109745/497273/101107644	5

## Sheet: brown_kegg
Table. S3 Functional annotation analysis of genes within the modules of brown.
ID	Description	GeneRatio	BgRatio	pvalue	p.adjust	qvalue	geneID	Count
oas04010	MAPK signaling pathway	13/122	310/9333	0.00019746	0.0392945	0.0369977	101121055/101116675/101112498/443325/443371/101113917/100144426/101104023/101120660/101115372/780504/101117004/497273	13

## Sheet: red_Go
Table. S3 Functional annotation analysis of genes within the modules of red.
ONTOLOGY	ID	Description	GeneRatio	BgRatio	pvalue	p.adjust	qvalue	geneID	Count
BP	GO:0030198	extracellular matrix organization	8/42	55/5104	9.55891e-09	2.90591e-06	2.69997e-06	101108189/443159/101112967/101114493/100101231/101112927/443512/101122835	8
BP	GO:0043062	extracellular structure organization	8/42	55/5104	9.55891e-09	2.90591e-06	2.69997e-06	101108189/443159/101112967/101114493/100101231/101112927/443512/101122835	8
BP	GO:0045229	external encapsulating structure organization	8/42	55/5104	9.55891e-09	2.90591e-06	2.69997e-06	101108189/443159/101112967/101114493/100101231/101112927/443512/101122835	8
BP	GO:0001501	skeletal system development	10/42	120/5104	2.763e-08	6.29965e-06	5.85321e-06	101112041/101116784/443159/101108972/493773/101114493/100101231/101116782/101107858/443512	10
BP	GO:0009887	animal organ morphogenesis	11/42	180/5104	1.27716e-07	2.32953e-05	2.16444e-05	101112041/554323/101116784/443159/493773/101114493/100101231/101116782/443028/101107858/443512	11
BP	GO:0030199	collagen fibril organization	4/42	10/5104	8.02915e-07	0.000122043	0.000113394	101112967/101114493/100101231/443512	4
BP	GO:0051216	cartilage development	6/42	46/5104	1.57396e-06	0.000205065	0.000190532	101116784/443159/101108972/493773/100101231/101116782	6
BP	GO:0009653	anatomical structure morphogenesis	15/42	488/5104	3.55347e-06	0.000405096	0.000376388	101112041/101117548/554323/101102850/101116784/443159/493773/101114493/100101231/101116782/443028/101107858/443512/100192425/101108869	15
BP	GO:0009888	tissue development	13/42	370/5104	4.56241e-06	0.000462325	0.000429561	101104704/101118330/101117548/554323/101116784/443159/101108972/493773/101114493/100101231/101116782/101107858/443512	13
BP	GO:0061448	connective tissue development	6/42	57/5104	5.70311e-06	0.000520124	0.000483264	101116784/443159/101108972/493773/100101231/101116782	6
BP	GO:0060349	bone morphogenesis	4/42	22/5104	2.60339e-05	0.00215845	0.00200548	101116784/493773/100101231/101107858	4
BP	GO:0060348	bone development	5/42	51/5104	5.24798e-05	0.00398847	0.00370581	101112041/101116784/493773/100101231/101107858	5
BP	GO:0048705	skeletal system morphogenesis	5/42	55/5104	7.58565e-05	0.00532163	0.00494449	101116784/443159/493773/100101231/101107858	5
BP	GO:0048646	anatomical structure formation involved in morphogenesis	9/42	240/5104	0.000110355	0.00718883	0.00667938	101112041/101117548/101102850/101116784/443159/101114493/100101231/101116782/100192425	9
BP	GO:0071229	cellular response to acid chemical	3/42	13/5104	0.00013997	0.00797826	0.00741286	101114493/100101231/443512	3
BP	GO:0071230	cellular response to amino acid stimulus	3/42	13/5104	0.00013997	0.00797826	0.00741286	101114493/100101231/443512	3
BP	GO:0110148	biomineralization	4/42	35/5104	0.000172443	0.00897428	0.00833829	101118347/554323/101116406/443512	4
BP	GO:0060350	endochondral bone morphogenesis	3/42	14/5104	0.000177124	0.00897428	0.00833829	101116784/493773/100101231	3
BP	GO:0097435	supramolecular fiber organization	7/42	150/5104	0.000187147	0.00898305	0.00834644	554323/101119957/101112967/101114493/100101231/101112927/443512	7
BP	GO:0043200	response to amino acid	3/42	15/5104	0.000220139	0.0100383	0.00932692	101114493/100101231/443512	3
BP	GO:0001101	response to acid chemical	3/42	16/5104	0.00026939	0.0116992	0.0108701	101114493/100101231/443512	3
BP	GO:0001503	ossification	5/42	77/5104	0.000377061	0.0156309	0.0145231	554323/101116784/443159/493773/443512	5
BP	GO:0032963	collagen metabolic process	3/42	19/5104	0.000458195	0.0181359	0.0168507	554323/101108972/443512	3
BP	GO:0007178	transmembrane receptor protein serine/threonine kinase signaling pathway	5/42	81/5104	0.000477261	0.0181359	0.0168507	554323/101119218/100101231/101107858/443512	5
BP	GO:0007167	enzyme-linked receptor protein signaling pathway	7/42	181/5104	0.000591556	0.02158	0.0200506	554323/101119218/493773/100101231/101107858/101112706/443512	7
BP	GO:0002062	chondrocyte differentiation	3/42	21/5104	0.000621731	0.0218084	0.0202629	493773/100101231/101116782	3
BP	GO:0071560	cellular response to transforming growth factor beta stimulus	4/42	50/5104	0.00069364	0.0234296	0.0217692	554323/101119218/100101231/443512	4
BP	GO:0031589	cell-substrate adhesion	4/42	51/5104	0.000748207	0.0243702	0.0226431	101108189/101119957/443159/100101231	4
BP	GO:0071559	response to transforming growth factor beta	4/42	52/5104	0.000805748	0.0253394	0.0235436	554323/101119218/100101231/443512	4
CC	GO:0030312	external encapsulating structure	12/48	67/6021	6.5637e-14	3.0193e-12	2.79821e-12	101108189/101118347/101117548/554323/101111470/101119218/101112967/101114493/100101231/101112706/443512/101119416	12
CC	GO:0031012	extracellular matrix	12/48	67/6021	6.5637e-14	3.0193e-12	2.79821e-12	101108189/101118347/101117548/554323/101111470/101119218/101112967/101114493/100101231/101112706/443512/101119416	12
CC	GO:0062023	collagen-containing extracellular matrix	10/48	42/6021	4.67158e-13	1.43262e-11	1.32771e-11	101108189/101117548/554323/101111470/101119218/101112967/101114493/100101231/101112706/443512	10
CC	GO:0005581	collagen trimer	6/48	14/6021	5.32106e-10	1.22384e-08	1.13423e-08	101117548/101112967/101114493/100101231/101112706/443512	6
CC	GO:0005615	extracellular space	13/48	318/6021	7.02217e-07	1.29208e-05	1.19746e-05	101118347/554323/101119957/101119218/101108972/100101231/101112927/101107858/101104033/443512/101120054/100192425/101108869	13
MF	GO:0005201	extracellular matrix structural constituent	6/44	11/5597	7.43815e-11	1.02647e-08	8.84749e-09	101117548/101111470/101114493/100101231/101112706/443512	6
MF	GO:0005518	collagen binding	4/44	19/5597	1.18203e-05	0.0008156	0.000702996	101108189/101112967/101108972/101104033	4
MF	GO:0008201	heparin binding	4/44	35/5597	0.0001457	0.0067022	0.00577687	101108189/101118347/101116784/101104033	4
MF	GO:0008233	peptidase activity	8/44	243/5597	0.000512508	0.0144676	0.0124702	101108972/101106492/443028/101106200/101120054/101119416/101122835/443433	8
MF	GO:0005539	glycosaminoglycan binding	4/44	50/5597	0.000588188	0.0144676	0.0124702	101108189/101118347/101116784/101104033	4
MF	GO:0046332	SMAD binding	3/44	22/5597	0.000629026	0.0144676	0.0124702	101114493/100101231/443512	3
MF	GO:1901681	sulfur compound binding	4/44	55/5597	0.000846541	0.0166889	0.0143848	101108189/101118347/101116784/101104033	4
MF	GO:0019838	growth factor binding	3/44	26/5597	0.00103894	0.0179217	0.0154474	554323/100101231/443512	3
MF	GO:0004175	endopeptidase activity	6/44	155/5597	0.00121022	0.0185567	0.0159948	101108972/101106492/101106200/101119416/101122835/443433	6
MF	GO:0008237	metallopeptidase activity	4/44	77/5597	0.00296306	0.0408903	0.0352449	443028/101120054/101119416/101122835	4

## Sheet: red_kegg
Table. S3 Functional annotation analysis of genes within the modules of red.
ID	Description	GeneRatio	BgRatio	pvalue	p.adjust	qvalue	geneID	Count
oas04974	Protein digestion and absorption	11/56	135/9333	3.29135e-10	3.39009e-08	3.15276e-08	101117548/101106490/443483/101114493/105602841/100101231/101112706/443512/101120054/101111424/101106802	11
oas04512	ECM-receptor interaction	7/56	92/9333	1.12429e-06	5.79011e-05	5.38477e-05	101106490/101116784/443483/101105743/101112706/443512/101111424	7
oas05146	Amoebiasis	6/56	109/9333	4.46524e-05	0.00153306	0.00142574	554323/443483/100101231/101105743/101112706/443512	6
oas04510	Focal adhesion	7/56	208/9333	0.000226667	0.00583668	0.00542809	101106490/101116784/443483/101105743/101112706/443512/101111424	7
oas04933	AGE-RAGE signaling pathway in diabetic complications	5/56	103/9333	0.000362959	0.00747695	0.00695353	554323/443483/100101231/101112706/443512	5
oas05165	Human papillomavirus infection	8/56	361/9333	0.00129629	0.022253	0.0206952	101106490/101116784/443483/101105743/101116782/101112706/443512/101111424	8
oas04151	PI3K-Akt signaling pathway	8/56	391/9333	0.00214948	0.0316281	0.0294139	101106490/101116784/443483/101105743/101112706/780460/443512/101111424	8

## Sheet: black_Go
Table. S3 Functional annotation analysis of genes within the modules of black.
ONTOLOGY	ID	Description	GeneRatio	BgRatio	pvalue	p.adjust	qvalue	geneID	Count
BP	GO:0051607	defense response to virus	5/9	82/5104	1.13445e-07	1.91155e-05	1.21207e-05	443136/101121673/780441/101121528/101106234	5
BP	GO:0140546	defense response to symbiont	5/9	82/5104	1.13445e-07	1.91155e-05	1.21207e-05	443136/101121673/780441/101121528/101106234	5
BP	GO:0006952	defense response	7/9	358/5104	2.51367e-07	2.82369e-05	1.79044e-05	443136/101121673/443238/780441/443146/101121528/101106234	7
BP	GO:0009615	response to virus	5/9	103/5104	3.58944e-07	3.0241e-05	1.91752e-05	443136/101121673/780441/101121528/101106234	5
BP	GO:0098542	defense response to other organism	6/9	224/5104	5.03079e-07	3.39075e-05	2.15e-05	443136/101121673/780441/443146/101121528/101106234	6
BP	GO:0032481	positive regulation of type I interferon production	3/9	11/5104	6.21399e-07	3.49019e-05	2.21305e-05	443136/101121528/101106234	3
BP	GO:0045087	innate immune response	5/9	126/5104	9.86189e-07	4.74779e-05	3.01047e-05	443136/780441/443146/101121528/101106234	5
BP	GO:0032479	regulation of type I interferon production	3/9	16/5104	2.09969e-06	7.86219e-05	4.98524e-05	443136/101121528/101106234	3
BP	GO:0032606	type I interferon production	3/9	16/5104	2.09969e-06	7.86219e-05	4.98524e-05	443136/101121528/101106234	3
BP	GO:0051707	response to other organism	6/9	300/5104	2.83781e-06	8.86616e-05	5.62183e-05	443136/101121673/780441/443146/101121528/101106234	6
BP	GO:0043207	response to external biotic stimulus	6/9	301/5104	2.894e-06	8.86616e-05	5.62183e-05	443136/101121673/780441/443146/101121528/101106234	6
BP	GO:0009607	response to biotic stimulus	6/9	309/5104	3.37735e-06	9.48473e-05	6.01405e-05	443136/101121673/780441/443146/101121528/101106234	6
BP	GO:0001817	regulation of cytokine production	5/9	168/5104	4.12353e-06	0.000101118	6.4117e-05	443136/101121673/443238/101121528/101106234	5
BP	GO:0044419	biological process involved in interspecies interaction between organisms	6/9	322/5104	4.30353e-06	0.000101118	6.4117e-05	443136/101121673/780441/443146/101121528/101106234	6
BP	GO:0001816	cytokine production	5/9	171/5104	4.50082e-06	0.000101118	6.4117e-05	443136/101121673/443238/101121528/101106234	5
BP	GO:0001819	positive regulation of cytokine production	4/9	116/5104	2.92371e-05	0.000615806	0.000390469	443136/101121673/101121528/101106234	4
BP	GO:0002221	pattern recognition receptor signaling pathway	3/9	44/5104	4.84426e-05	0.000960303	0.000608907	443136/101121528/101106234	3
BP	GO:0051240	positive regulation of multicellular organismal process	5/9	282/5104	5.21315e-05	0.000976018	0.000618871	443136/101121673/443238/101121528/101106234	5
BP	GO:0048525	negative regulation of viral process	2/9	10/5104	0.000123489	0.00219031	0.00138883	101121673/101106234	2
BP	GO:0032608	interferon-beta production	2/9	11/5104	0.000150793	0.00241987	0.00153439	443136/101106234	2
BP	GO:0032648	regulation of interferon-beta production	2/9	11/5104	0.000150793	0.00241987	0.00153439	443136/101106234	2
BP	GO:0002753	cytoplasmic pattern recognition receptor signaling pathway	2/9	12/5104	0.000180786	0.00276932	0.00175596	101121528/101106234	2
BP	GO:0006955	immune response	5/9	369/5104	0.000189982	0.00278364	0.00176505	443136/780441/443146/101121528/101106234	5
BP	GO:0045069	regulation of viral genome replication	2/9	13/5104	0.000213461	0.00299735	0.00190055	101121673/101106234	2
BP	GO:0002764	immune response-regulating signaling pathway	3/9	81/5104	0.000301992	0.00407085	0.00258123	443136/101121528/101106234	3
BP	GO:0019079	viral genome replication	2/9	19/5104	0.000465409	0.00540837	0.00342933	101121673/101106234	2
BP	GO:0062207	regulation of pattern recognition receptor signaling pathway	2/9	19/5104	0.000465409	0.00540837	0.00342933	443136/101121528	2
BP	GO:0098586	cellular response to virus	2/9	19/5104	0.000465409	0.00540837	0.00342933	101121528/101106234	2
BP	GO:1903900	regulation of viral life cycle	2/9	19/5104	0.000465409	0.00540837	0.00342933	101121673/101106234	2
BP	GO:0010628	positive regulation of gene expression	4/9	244/5104	0.000530873	0.00596348	0.00378131	443136/101121673/101121528/101106234	4
BP	GO:0050792	regulation of viral process	2/9	24/5104	0.000747755	0.00812882	0.0051543	101121673/101106234	2
BP	GO:0032640	tumor necrosis factor production	2/9	32/5104	0.00133398	0.0136228	0.0086379	443238/101106234	2
BP	GO:0032680	regulation of tumor necrosis factor production	2/9	32/5104	0.00133398	0.0136228	0.0086379	443238/101106234	2
BP	GO:0032635	interleukin-6 production	2/9	34/5104	0.00150604	0.0137171	0.00869773	443238/101106234	2
BP	GO:0032675	regulation of interleukin-6 production	2/9	34/5104	0.00150604	0.0137171	0.00869773	443238/101106234	2
BP	GO:0071706	tumor necrosis factor superfamily cytokine production	2/9	34/5104	0.00150604	0.0137171	0.00869773	443238/101106234	2
BP	GO:1903555	regulation of tumor necrosis factor superfamily cytokine production	2/9	34/5104	0.00150604	0.0137171	0.00869773	443238/101106234	2
BP	GO:0019058	viral life cycle	2/9	41/5104	0.00218726	0.0193976	0.0122996	101121673/101106234	2
BP	GO:0034097	response to cytokine	3/9	172/5104	0.00271937	0.023153	0.0146808	443136/101121673/101106234	3
BP	GO:0031348	negative regulation of defense response	2/9	46/5104	0.00274814	0.023153	0.0146808	443238/101121528	2
BP	GO:0050776	regulation of immune response	3/9	175/5104	0.00285732	0.0234858	0.0148918	443136/101121528/101106234	3
BP	GO:0030522	intracellular receptor signaling pathway	2/9	53/5104	0.00363547	0.0291704	0.0184963	101121528/101106234	2
BP	GO:0071496	cellular response to external stimulus	2/9	54/5104	0.00377184	0.0295607	0.0187438	443136/101121673	2
BP	GO:0016032	viral process	2/9	55/5104	0.00391059	0.0299516	0.0189916	101121673/101106234	2
BP	GO:0001818	negative regulation of cytokine production	2/9	58/5104	0.00434105	0.0318029	0.0201655	443238/101121528	2
BP	GO:0031667	response to nutrient levels	2/9	58/5104	0.00434105	0.0318029	0.0201655	101121673/443238	2
BP	GO:0048584	positive regulation of response to stimulus	4/9	433/5104	0.00455812	0.0326827	0.0207234	101121673/443238/101121528/101106234	4
BP	GO:0051241	negative regulation of multicellular organismal process	3/9	209/5104	0.00473407	0.0332371	0.0210749	443136/443238/101121528	3
BP	GO:0010629	negative regulation of gene expression	3/9	213/5104	0.00499446	0.0343497	0.0217804	101121673/443238/101121528	3
BP	GO:0009991	response to extracellular stimulus	2/9	65/5104	0.00542747	0.0365812	0.0231953	101121673/443238	2
BP	GO:0071310	cellular response to organic substance	4/9	459/5104	0.00563688	0.0372476	0.0236179	443136/101121673/443238/101106234	4
BP	GO:0010605	negative regulation of macromolecule metabolic process	4/9	469/5104	0.0060951	0.0395009	0.0250467	443136/101121673/443238/101121528	4
BP	GO:0032102	negative regulation of response to external stimulus	2/9	75/5104	0.00717489	0.0456214	0.0289275	443238/101121528	2
MF	GO:0003725	double-stranded RNA binding	3/10	22/5597	6.21537e-06	0.000323199	0.000189732	101121673/101121528/101106234	3
MF	GO:0017111	ribonucleoside triphosphate phosphatase activity	5/10	225/5597	2.14594e-05	0.000379708	0.000222906	780441/443146/101121528/101106234/101120873	5
MF	GO:0016462	pyrophosphatase activity	5/10	248/5597	3.44428e-05	0.000379708	0.000222906	780441/443146/101121528/101106234/101120873	5
MF	GO:0016817	hydrolase activity, acting on acid anhydrides	5/10	251/5597	3.65104e-05	0.000379708	0.000222906	780441/443146/101121528/101106234/101120873	5
MF	GO:0016818	hydrolase activity, acting on acid anhydrides, in phosphorus-containing anhydrides	5/10	251/5597	3.65104e-05	0.000379708	0.000222906	780441/443146/101121528/101106234/101120873	5
MF	GO:0003727	single-stranded RNA binding	2/10	19/5597	0.000483464	0.00419002	0.00245973	101121528/101106234	2
MF	GO:0008270	zinc ion binding	4/10	273/5597	0.000920638	0.00683902	0.00401481	101121528/101106234/101103655/101110506	4
MF	GO:0003724	RNA helicase activity	2/10	30/5597	0.00121702	0.0070317	0.00412792	101121528/101106234	2
MF	GO:0008186	ATP-dependent activity, acting on RNA	2/10	30/5597	0.00121702	0.0070317	0.00412792	101121528/101106234	2
MF	GO:0003924	GTPase activity	3/10	145/5597	0.00178807	0.00929797	0.00545832	780441/443146/101120873	3
MF	GO:0046914	transition metal ion binding	4/10	382/5597	0.00322317	0.0140633	0.00825581	101121528/101106234/101103655/101110506	4
MF	GO:0005525	GTP binding	3/10	186/5597	0.0036466	0.0140633	0.00825581	780441/443146/101120873	3
MF	GO:0032561	guanyl ribonucleotide binding	3/10	189/5597	0.00381598	0.0140633	0.00825581	780441/443146/101120873	3
MF	GO:0019001	guanyl nucleotide binding	3/10	190/5597	0.0038735	0.0140633	0.00825581	780441/443146/101120873	3
MF	GO:0004386	helicase activity	2/10	55/5597	0.00405673	0.0140633	0.00825581	101121528/101106234	2
MF	GO:0016887	ATP hydrolysis activity	2/10	79/5597	0.00822609	0.0267348	0.0156945	101121528/101106234	2

## Sheet: blck_kegg
Table. S3 Functional annotation analysis of genes within the modules of black.
ID	Description	GeneRatio	BgRatio	pvalue	p.adjust	qvalue	geneID	Count
oas05165	Human papillomavirus infection	5/9	361/9333	9.33493e-06	0.000167828	0.000117774	443136/101121673/780441/443146/443057	5
oas05162	Measles	4/9	175/9333	1.39857e-05	0.000167828	0.000117774	101121673/780441/443146/101106234	4
oas05164	Influenza A	4/9	199/9333	2.32398e-05	0.000185919	0.000130469	101121673/780441/443146/101106234	4
oas05171	Coronavirus disease - COVID-19	5/9	474/9333	3.51729e-05	0.000211037	0.000148096	101121673/780441/443146/101106234/443057	5
oas04622	RIG-I-like receptor signaling pathway	3/9	112/9333	0.000134087	0.000643616	0.00045166	101121528/101106234/443057	3
oas05160	Hepatitis C	3/9	194/9333	0.000677321	0.00270928	0.00190125	101121673/780441/443146	3
oas03250	Viral life cycle - HIV-1	2/9	73/9333	0.00209666	0.00718854	0.00504459	780441/443146	2

[truncated: 4 more sheets: blue_Go, blue_kegg, turquoise_Go, turquoise_kegg]
