# Supplementary material for: Weighted gene co-expression network analysis reveals genes related to growth performance in Hu sheep
Source: Sci Rep. 2024 Jun 6;14:13043. doi: 10.1038/s41598-024-63850-x (PMC11156982; doi:10.1038/s41598-024-63850-x)
Supplement: Supplementary file 10 — Supplementary Table S4. [file 41598_2024_63850_MOESM10_ESM.xlsx]

## Sheet: cyan
Table. S4 Details of hub genes detected by WGCNA.
ensembl_gene_id	entrezgene_id	external_gene_name	entrezgene_accession	chromosome_name	start_position	end_position	description	entrezgene_description
ENSOARG00020003844	101103869	CKS2	CKS2	2	25426234	25431130	CDC28 protein kinase regulatory subunit 2 [Source:NCBI gene (formerly Entrezgene);Acc:101103869]	CDC28 protein kinase regulatory subunit 2
ENSOARG00020007860	101108762	TOP2A	TOP2A	11	22530568	22556157	DNA topoisomerase II alpha [Source:NCBI gene (formerly Entrezgene);Acc:101108762]	DNA topoisomerase II alpha
ENSOARG00020009510	101108313	BUB1B	BUB1B	7	35787478	35838555	BUB1 mitotic checkpoint serine/threonine kinase B [Source:NCBI gene (formerly Entrezgene);Acc:101108313]	BUB1 mitotic checkpoint serine/threonine kinase B
ENSOARG00020014276	101109352	KIF20A	KIF20A	5	51969051	51977135	kinesin family member 20A [Source:NCBI gene (formerly Entrezgene);Acc:101109352]	kinesin family member 20A
ENSOARG00020014648	101103846	PRC1	PRC1	18	19095221	19115001	protein regulator of cytokinesis 1 [Source:NCBI gene (formerly Entrezgene);Acc:101103846]	protein regulator of cytokinesis 1
ENSOARG00020018758	NA	CIT		17	64525213	64697249	citron rho-interacting serine/threonine kinase [Source:HGNC Symbol;Acc:HGNC:1985]

## Sheet: brown
Table. S4 Details of hub genes detected by WGCNA.
ensembl_gene_id	entrezgene_id	external_gene_name	entrezgene_accession	chromosome_name	start_position	end_position	description	entrezgene_description
ENSOARG00020000293	101112636	ITPRIPL1	ITPRIPL1	3	110252133	110253776	ITPRIP like 1 [Source:NCBI gene (formerly Entrezgene);Acc:101112636]	ITPRIP like 1
ENSOARG00020000800	443265	TIE1	TIE1	1	18569931	18589672	tyrosine kinase with immunoglobulin like and EGF like domains 1 [Source:NCBI gene (formerly Entrezgene);Acc:443265]	tyrosine kinase with immunoglobulin like and EGF like domains 1
ENSOARG00020003783	NA	PDE9A		1	286243862	286349394	phosphodiesterase 9A [Source:HGNC Symbol;Acc:HGNC:8795]
ENSOARG00020005004	NA	CCM2L		13	63863834	63879865	CCM2 like scaffold protein [Source:HGNC Symbol;Acc:HGNC:16153]
ENSOARG00020005059	101118411	JAM2	JAM2	1	139311240	139388167	junctional adhesion molecule 2 [Source:NCBI gene (formerly Entrezgene);Acc:101118411]	junctional adhesion molecule 2
ENSOARG00020006642	NA	NYNRIN		7	22050481	22069548	NYN domain and retroviral integrase containing [Source:HGNC Symbol;Acc:HGNC:20165]
ENSOARG00020006898	105605547	PRRG3	PRRG3	X	91037089	91039170	proline rich and Gla domain 3 [Source:NCBI gene (formerly Entrezgene);Acc:105605547]	proline rich and Gla domain 3
ENSOARG00020007023	101117822	MYO1B	MYO1B	2	206535612	206839275	myosin IB [Source:NCBI gene (formerly Entrezgene);Acc:101117822]	myosin IB
ENSOARG00020015493	101103296	GAB3	GAB3	X	86075865	86168097	GRB2 associated binding protein 3 [Source:NCBI gene (formerly Entrezgene);Acc:101103296]	GRB2 associated binding protein 3
ENSOARG00020017430	101106745	ARMCX1	ARMCX1	X	142218449	142219810	armadillo repeat containing X-linked 1 [Source:NCBI gene (formerly Entrezgene);Acc:101106745]	armadillo repeat containing X-linked 1
ENSOARG00020019381	101113125	SPOCK2	SPOCK2	25	29212562	29234046	SPARC (osteonectin), cwcv and kazal like domains proteoglycan 2 [Source:NCBI gene (formerly Entrezgene);Acc:101113125]	SPARC (osteonectin), cwcv and kazal like domains proteoglycan 2
ENSOARG00020020444	101110000	GUCY1A1	GUCY1A1	17	51549466	51612106	guanylate cyclase 1 soluble subunit alpha 1 [Source:NCBI gene (formerly Entrezgene);Acc:101110000]	guanylate cyclase 1 soluble subunit alpha 1
ENSOARG00020020543	101122197	FZD6	FZD6	9	81994858	82028928	frizzled class receptor 6 [Source:NCBI gene (formerly Entrezgene);Acc:101122197]	frizzled class receptor 6
ENSOARG00020022021	101120592	HOXB6	HOXB6	11	25431703	25433406	homeobox B6 [Source:NCBI gene (formerly Entrezgene);Acc:101120592]	homeobox B6
ENSOARG00020022479	101123225	NRP1	NRP1	13	19921038	20067358	neuropilin 1 [Source:NCBI gene (formerly Entrezgene);Acc:101123225]	neuropilin 1
ENSOARG00020022579	101123041	SPARCL1	SPARCL1	6	112734950	112791280	SPARC like 1 [Source:NCBI gene (formerly Entrezgene);Acc:101123041]	SPARC like 1
ENSOARG00020023005	NA	CHST15		22	47110019	47183481	carbohydrate sulfotransferase 15 [Source:HGNC Symbol;Acc:HGNC:18137]
ENSOARG00020023536	101104510	RETREG3	RETREG3	11	20460391	20480151	reticulophagy regulator family member 3 [Source:NCBI gene (formerly Entrezgene);Acc:101104510]	reticulophagy regulator family member 3
ENSOARG00020024345	101108287	KLHL4	KLHL4	X	127124738	127260734	kelch like family member 4 [Source:NCBI gene (formerly Entrezgene);Acc:101108287]	kelch like family member 4

## Sheet: red
Table. S4 Details of hub genes detected by WGCNA.
ensembl_gene_id	entrezgene_id	external_gene_name	entrezgene_accession	chromosome_name	start_position	end_position	description	entrezgene_description
ENSOARG00020000811	NA	PTGFRN		1	99154858	99234943	prostaglandin F2 receptor inhibitor [Source:HGNC Symbol;Acc:HGNC:9601]
ENSOARG00020001060	NA	COL5A1		3	1504998	1729472	collagen type V alpha 1 chain [Source:HGNC Symbol;Acc:HGNC:2209]
ENSOARG00020003139	NA	CPQ		9	87863621	88457079	carboxypeptidase Q [Source:HGNC Symbol;Acc:HGNC:16910]
ENSOARG00020004363	101114543	ITIH5	ITIH5	13	12669947	12752433	inter-alpha-trypsin inhibitor heavy chain 5 [Source:NCBI gene (formerly Entrezgene);Acc:101114543]	inter-alpha-trypsin inhibitor heavy chain 5
ENSOARG00020013651	101112927	FBLN5	FBLN5	18	56874256	56960993	fibulin 5 [Source:NCBI gene (formerly Entrezgene);Acc:101112927]	fibulin 5
ENSOARG00020013785	101113233	JAZF1	JAZF1	4	74856638	75186591	JAZF zinc finger 1 [Source:NCBI gene (formerly Entrezgene);Acc:101113233]	JAZF zinc finger 1
ENSOARG00020017657	443512	COL1A2	COL1A2	4	13598416	13634733	collagen type I alpha 2 chain [Source:NCBI gene (formerly Entrezgene);Acc:443512]	collagen type I alpha 2 chain
ENSOARG00020018567	101115114	SGCE	SGCE	4	13811267	13879001	sarcoglycan epsilon [Source:NCBI gene (formerly Entrezgene);Acc:101115114]	sarcoglycan epsilon

## Sheet: black
Table. S4 Details of hub genes detected by WGCNA.
ensembl_gene_id	entrezgene_id	external_gene_name	entrezgene_accession	chromosome_name	start_position	end_position	description	entrezgene_description
ENSOARG00020000286	100125352	RTP4	RTP4	1	218436030	218450955	Ovis aries receptor transporter protein 4 (RTP4), mRNA. [Source:RefSeq mRNA;Acc:NM_001104930]	receptor transporter protein 4
ENSOARG00020008771	NA	IFIT2		22	12744890	12751240	interferon induced protein with tetratricopeptide repeats 2 [Source:HGNC Symbol;Acc:HGNC:5409]
ENSOARG00020008889	NA	IFIT5		22	12801849	12810101	interferon induced protein with tetratricopeptide repeats 5 [Source:HGNC Symbol;Acc:HGNC:13328]
ENSOARG00020010727	101106234	IFIH1	IFIH1	2	159363001	159422840	interferon induced with helicase C domain 1 [Source:NCBI gene (formerly Entrezgene);Acc:101106234]	interferon induced with helicase C domain 1
ENSOARG00020011230	NA	TRIM21		15	53852044	53861738	tripartite motif containing 21 [Source:HGNC Symbol;Acc:HGNC:11312]
ENSOARG00020019816	101110473	IFI44	IFI44	1	59212870	59228207	interferon induced protein 44 [Source:NCBI gene (formerly Entrezgene);Acc:101110473]	interferon induced protein 44

## Sheet: blue
Table. S4 Details of hub genes detected by WGCNA.
ensembl_gene_id	entrezgene_id	external_gene_name	entrezgene_accession	chromosome_name	start_position	end_position	description	entrezgene_description
ENSOARG00020001841	101105459	TMEM39A	TMEM39A	1	202241332	202270770	transmembrane protein 39A [Source:NCBI gene (formerly Entrezgene);Acc:101105459]	transmembrane protein 39A
ENSOARG00020002099	101121477	UBXN7	UBXN7	1	208994267	209043083	UBX domain protein 7 [Source:NCBI gene (formerly Entrezgene);Acc:101121477]	UBX domain protein 7
ENSOARG00020002264	NA	EPS8		3	214165285	214377775	epidermal growth factor receptor pathway substrate 8 [Source:HGNC Symbol;Acc:HGNC:3420]
ENSOARG00020002866	101111153	CD47	CD47	1	190043130	190101621	CD47 molecule [Source:NCBI gene (formerly Entrezgene);Acc:101111153]	CD47 molecule
ENSOARG00020003934	101105588	LAMC1	LAMC1	12	68634648	68753167	laminin subunit gamma 1 [Source:NCBI gene (formerly Entrezgene);Acc:101105588]	laminin subunit gamma 1
ENSOARG00020005210	NA	AKT3		12	36281284	36723619	AKT serine/threonine kinase 3 [Source:HGNC Symbol;Acc:HGNC:393]
ENSOARG00020005420	NA	PLSCR4		1	264178345	264218450	phospholipid scramblase 4 [Source:HGNC Symbol;Acc:HGNC:16497]
ENSOARG00020006714	101121465	ZKSCAN8	ZKSCAN8	20	32941344	32949372	zinc finger with KRAB and SCAN domains 8 [Source:NCBI gene (formerly Entrezgene);Acc:101121465]	zinc finger with KRAB and SCAN domains 8
ENSOARG00020007032	101112323	SPRED1	SPRED1	7	33679919	33800194	sprouty related EVH1 domain containing 1 [Source:NCBI gene (formerly Entrezgene);Acc:101112323]	sprouty related EVH1 domain containing 1
ENSOARG00020007456	101117424	LAMA2	LAMA2	8	60141695	60975722	laminin subunit alpha 2 [Source:NCBI gene (formerly Entrezgene);Acc:101117424]	laminin subunit alpha 2
ENSOARG00020008186	101122573	MOSPD2	MOSPD2	X	13744329	13833133	motile sperm domain containing 2 [Source:NCBI gene (formerly Entrezgene);Acc:101122573]	motile sperm domain containing 2
ENSOARG00020008268	NA	ANTXR2		6	105557466	105729998	ANTXR cell adhesion molecule 2 [Source:HGNC Symbol;Acc:HGNC:21732]
ENSOARG00020008304	NA	TGFBR3		1	72946998	73121284	transforming growth factor beta receptor 3 [Source:HGNC Symbol;Acc:HGNC:11774]
ENSOARG00020008513	101114986	ETS1	ETS1	21	32883685	33022694	ETS proto-oncogene 1, transcription factor [Source:NCBI gene (formerly Entrezgene);Acc:101114986]	ETS proto-oncogene 1, transcription factor
ENSOARG00020010070	101102179	SPRY1	SPRY1	17	40195787	40199920	sprouty RTK signaling antagonist 1 [Source:NCBI gene (formerly Entrezgene);Acc:101102179]	sprouty RTK signaling antagonist 1
ENSOARG00020010540	101113862	PAN3	PAN3	10	33649305	33769976	poly(A) specific ribonuclease subunit PAN3 [Source:NCBI gene (formerly Entrezgene);Acc:101113862]	poly(A) specific ribonuclease subunit PAN3
ENSOARG00020010967	101109470	SERINC3	SERINC3	13	76043142	76059449	serine incorporator 3 [Source:NCBI gene (formerly Entrezgene);Acc:101109470]	serine incorporator 3
ENSOARG00020012508	NA	ABCA6		11	1868728	1928287	ATP binding cassette subfamily A member 6 [Source:HGNC Symbol;Acc:HGNC:36]
ENSOARG00020013413	101108984	DPYSL2	DPYSL2	2	41141783	41257926	dihydropyrimidinase like 2 [Source:NCBI gene (formerly Entrezgene);Acc:101108984]	dihydropyrimidinase like 2
ENSOARG00020014833	101104557	AOX1	AOX1	2	216847236	216916299	aldehyde oxidase 1 [Source:NCBI gene (formerly Entrezgene);Acc:101104557]	aldehyde oxidase 1
ENSOARG00020015113	101122922	MFSD14B	MFSD14B	2	121933565	122054440	major facilitator superfamily domain containing 14B [Source:NCBI gene (formerly Entrezgene);Acc:101122922]	major facilitator superfamily domain containing 14B
ENSOARG00020015342	101116913	GMFB	GMFB	7	69153122	69164444	glia maturation factor beta [Source:NCBI gene (formerly Entrezgene);Acc:101116913]	glia maturation factor beta
ENSOARG00020015555	101117396	KLF7	KLF7	2	223286255	223383043	Kruppel like factor 7 [Source:NCBI gene (formerly Entrezgene);Acc:101117396]	Kruppel like factor 7
ENSOARG00020017338	101110348	LBR	LBR	12	31090519	31117638	lamin B receptor [Source:NCBI gene (formerly Entrezgene);Acc:101110348]	lamin B receptor
ENSOARG00020017963	101117471	NID1	NID1	25	8344053	8441860	nidogen 1 [Source:NCBI gene (formerly Entrezgene);Acc:101117471]	nidogen 1
ENSOARG00020018310	NA	GPR137B		25	8498955	8553352	G protein-coupled receptor 137B [Source:HGNC Symbol;Acc:HGNC:11862]
ENSOARG00020019852	101122364	PPIL4	PPIL4	8	80532334	80566840	peptidylprolyl isomerase like 4 [Source:NCBI gene (formerly Entrezgene);Acc:101122364]	peptidylprolyl isomerase like 4
ENSOARG00020022148	101114491	PLEKHA2	PLEKHA2	26	36994972	37057510	pleckstrin homology domain containing A2 [Source:NCBI gene (formerly Entrezgene);Acc:101114491]	pleckstrin homology domain containing A2
ENSOARG00020023107	101114190	EBF1	EBF1	5	73220571	73626455	EBF transcription factor 1 [Source:NCBI gene (formerly Entrezgene);Acc:101114190]	EBF transcription factor 1
ENSOARG00020024694	101112279	ITPRIPL2	ITPRIPL2	24	17069878	17071476	ITPRIP like 2 [Source:NCBI gene (formerly Entrezgene);Acc:101112279]	ITPRIP like 2

## Sheet: turquoise
Table. S4 Details of hub genes detected by WGCNA.
ensembl_gene_id	entrezgene_id	external_gene_name	entrezgene_accession	chromosome_name	start_position	end_position	description	entrezgene_description
ENSOARG00020000069	NA	THAP4		1	247785	284412	THAP domain containing 4 [Source:HGNC Symbol;Acc:HGNC:23187]
ENSOARG00020000111	NA	HDLBP		1	467891	525762	high density lipoprotein binding protein [Source:HGNC Symbol;Acc:HGNC:4857]
ENSOARG00020000297	101103879	HOXD8	HOXD8	2	144604202	144605761	homeobox D8 [Source:NCBI gene (formerly Entrezgene);Acc:101103879]	homeobox D8
ENSOARG00020000375	114113846	FBXW5	FBXW5	3	958851	961680	F-box and WD repeat domain containing 5 [Source:NCBI gene (formerly Entrezgene);Acc:114113846]	F-box and WD repeat domain containing 5
ENSOARG00020000476	NA	RABL6		3	1018004	1034774	RAB, member RAS oncogene family like 6 [Source:HGNC Symbol;Acc:HGNC:24703]
ENSOARG00020000551	101117331	TECR	TECR	5	9570713	9599061	trans-2,3-enoyl-CoA reductase [Source:NCBI gene (formerly Entrezgene);Acc:101117331]	trans-2,3-enoyl-CoA reductase
ENSOARG00020000746	101121926	FAM78A	FAM78A	3	5597767	5610694	family with sequence similarity 78 member A [Source:NCBI gene (formerly Entrezgene);Acc:101121926]	family with sequence similarity 78 member A
ENSOARG00020001165	NA	RNPEPL1		1	993674	1002240	arginyl aminopeptidase like 1 [Source:HGNC Symbol;Acc:HGNC:10079]
ENSOARG00020001209	101104709	GPC1	GPC1	1	1068823	1095520	glypican 1 [Source:NCBI gene (formerly Entrezgene);Acc:101104709]	glypican 1
ENSOARG00020001706	NA	RXRA		3	1889633	1978894	retinoid X receptor alpha [Source:HGNC Symbol;Acc:HGNC:10477]
ENSOARG00020001810	NA	PDE4DIP		1	102583477	102827078	phosphodiesterase 4D interacting protein [Source:HGNC Symbol;Acc:HGNC:15580]
ENSOARG00020001816	101107272	TTL	TTL	3	64472500	64507461	tubulin tyrosine ligase [Source:NCBI gene (formerly Entrezgene);Acc:101107272]	tubulin tyrosine ligase
ENSOARG00020002792	101115782	PMPCA	PMPCA	3	3228030	3237343	peptidase, mitochondrial processing subunit alpha [Source:NCBI gene (formerly Entrezgene);Acc:101115782]	peptidase, mitochondrial processing subunit alpha
ENSOARG00020003217	101115360	OGDH	OGDH	4	84344401	84410603	oxoglutarate dehydrogenase [Source:NCBI gene (formerly Entrezgene);Acc:101115360]	oxoglutarate dehydrogenase
ENSOARG00020003376	101118428	ZER1	ZER1	3	7904976	7933280	zyg-11 related cell cycle regulator [Source:NCBI gene (formerly Entrezgene);Acc:101118428]	zyg-11 related cell cycle regulator
ENSOARG00020003481	101123654	COQ9	COQ9	14	27050311	27062789	coenzyme Q9 [Source:NCBI gene (formerly Entrezgene);Acc:101123654]	coenzyme Q9
ENSOARG00020003583	114108635	PKM	PKM	7	20460658	20486601	pyruvate kinase M1/2 [Source:NCBI gene (formerly Entrezgene);Acc:114108635]	pyruvate kinase M1/2
ENSOARG00020003596	NA	CACNG6		14	66218781	66233388	calcium voltage-gated channel auxiliary subunit gamma 6 [Source:HGNC Symbol;Acc:HGNC:13625]
ENSOARG00020003939	106991334	GPT	GPT	9	14653102	14658033	glutamic--pyruvic transaminase [Source:NCBI gene (formerly Entrezgene);Acc:106991334]	glutamic--pyruvic transaminase
ENSOARG00020004350	101120012	ISOC2	ISOC2	14	66743173	66749152	isochorismatase domain containing 2 [Source:NCBI gene (formerly Entrezgene);Acc:101120012]	isochorismatase domain containing 2
ENSOARG00020004369	101108482	FKBP8	FKBP8	5	4680457	4690736	FKBP prolyl isomerase 8 [Source:NCBI gene (formerly Entrezgene);Acc:101108482]	FKBP prolyl isomerase 8
ENSOARG00020004403	101120352	UBE2S	UBE2S	14	66779176	66782923	ubiquitin conjugating enzyme E2 S [Source:NCBI gene (formerly Entrezgene);Acc:101120352]	ubiquitin conjugating enzyme E2 S
ENSOARG00020004493	101120606	MZT2B	MZT2B	17	81855286	81859087	mitotic spindle organizing protein 2B [Source:NCBI gene (formerly Entrezgene);Acc:101120606]	mitotic spindle organizing protein 2B
ENSOARG00020004649	101116427	CCDC92	CCDC92	17	60765610	60769049	coiled-coil domain containing 92 [Source:NCBI gene (formerly Entrezgene);Acc:101116427]	coiled-coil domain containing 92
ENSOARG00020004817	101111530	UBAC1	UBAC1	3	3613244	3632797	UBA domain containing 1 [Source:NCBI gene (formerly Entrezgene);Acc:101111530]	UBA domain containing 1
ENSOARG00020005015	101118272	ATG4D	ATG4D	5	13382303	13390256	autophagy related 4D cysteine peptidase [Source:NCBI gene (formerly Entrezgene);Acc:101118272]	autophagy related 4D cysteine peptidase
ENSOARG00020005143	101119851	KLHL22	KLHL22	17	81945527	81959156	kelch like family member 22 [Source:NCBI gene (formerly Entrezgene);Acc:101119851]	kelch like family member 22
ENSOARG00020005955	101122805	LZTS3	LZTS3	13	54130631	54133958	leucine zipper tumor suppressor family member 3 [Source:NCBI gene (formerly Entrezgene);Acc:101122805]	leucine zipper tumor suppressor family member 3
ENSOARG00020006037	101111635	INSYN1	INSYN1	7	21843519	21854753	inhibitory synaptic factor 1 [Source:NCBI gene (formerly Entrezgene);Acc:101111635]	inhibitory synaptic factor 1
ENSOARG00020006087	101112501	MRPS26	MRPS26	13	54232318	54234586	mitochondrial ribosomal protein S26 [Source:NCBI gene (formerly Entrezgene);Acc:101112501]	mitochondrial ribosomal protein S26
ENSOARG00020006120	100302318	GATD3A	GATD3A	1	287477759	287485878	Ovis aries glutamine amidotransferase like class 1 domain containing 3A (GATD3A), mRNA. [Source:RefSeq mRNA;Acc:NM_001162560]	glutamine amidotransferase like class 1 domain containing 3A
ENSOARG00020006131	101110586	CCDC124	CCDC124	5	5229567	5234471	coiled-coil domain containing 124 [Source:NCBI gene (formerly Entrezgene);Acc:101110586]	coiled-coil domain containing 124
ENSOARG00020006299	101111462	PLEC	PLEC	9	15046516	15097881	plectin [Source:NCBI gene (formerly Entrezgene);Acc:101111462]	plectin
ENSOARG00020006420	101111622	MVB12B	MVB12B	3	9865636	10062229	multivesicular body subunit 12B [Source:NCBI gene (formerly Entrezgene);Acc:101111622]	multivesicular body subunit 12B
ENSOARG00020006859	101115840	VEGFB	VEGFB	21	44338693	44341663	vascular endothelial growth factor B [Source:NCBI gene (formerly Entrezgene);Acc:101115840]	vascular endothelial growth factor B
ENSOARG00020006951	NA	BOLA1		1	105755009	105755838	bolA family member 1 [Source:HGNC Symbol;Acc:HGNC:24263]
ENSOARG00020007004	101119652	GRTP1	GRTP1	10	96705294	96723910	growth hormone regulated TBC protein 1 [Source:NCBI gene (formerly Entrezgene);Acc:101119652]	growth hormone regulated TBC protein 1
ENSOARG00020008025	101115917	ACTN3	ACTN3	21	46362569	46374254	actinin alpha 3 [Source:NCBI gene (formerly Entrezgene);Acc:101115917]	actinin alpha 3
ENSOARG00020008473	101114020	RABGGTA	RABGGTA	7	22214312	22219999	Rab geranylgeranyltransferase subunit alpha [Source:NCBI gene (formerly Entrezgene);Acc:101114020]	Rab geranylgeranyltransferase subunit alpha
ENSOARG00020008621	101119119	BIN1	BIN1	2	128119173	128173559	bridging integrator 1 [Source:NCBI gene (formerly Entrezgene);Acc:101119119]	bridging integrator 1
ENSOARG00020008684	101103719	NFIX	NFIX	5	10870381	10964910	nuclear factor I X [Source:NCBI gene (formerly Entrezgene);Acc:101103719]	nuclear factor I X
ENSOARG00020008764	101120646	COQ4	COQ4	3	8232471	8242783	coenzyme Q4 [Source:NCBI gene (formerly Entrezgene);Acc:101120646]	coenzyme Q4
ENSOARG00020009054	101121135	TNNI2	TNNI2	21	51507870	51509631	troponin I2, fast skeletal type [Source:NCBI gene (formerly Entrezgene);Acc:101121135]	troponin I2, fast skeletal type
ENSOARG00020009561	NA	ALDH4A1		2	263259189	263480780	aldehyde dehydrogenase 4 family member A1 [Source:HGNC Symbol;Acc:HGNC:406]
ENSOARG00020009705	101107484	PC	PC	21	46623305	46644135	pyruvate carboxylase [Source:NCBI gene (formerly Entrezgene);Acc:101107484]	pyruvate carboxylase
ENSOARG00020009834	101104259	DVL1	DVL1	12	54949407	54960374	dishevelled segment polarity protein 1 [Source:NCBI gene (formerly Entrezgene);Acc:101104259]	dishevelled segment polarity protein 1
ENSOARG00020010122	101102563	EVI5L	EVI5L	5	14935712	14952538	ecotropic viral integration site 5 like [Source:NCBI gene (formerly Entrezgene);Acc:101102563]	ecotropic viral integration site 5 like
ENSOARG00020010125	NA	SCRIB		9	15233008	15251559	scribble planar cell polarity protein [Source:HGNC Symbol;Acc:HGNC:30377]
ENSOARG00020010127	101111395	NDUFS6	NDUFS6	16	77350653	77356260	NADH:ubiquinone oxidoreductase subunit S6 [Source:NCBI gene (formerly Entrezgene);Acc:101111395]	NADH:ubiquinone oxidoreductase subunit S6
ENSOARG00020010193	101107995	NF2	NF2	17	78006046	78074189	neurofibromin 2 [Source:NCBI gene (formerly Entrezgene);Acc:101107995]	neurofibromin 2
ENSOARG00020010260	NA	ZNF775		4	122362286	122373599	zinc finger protein 775 [Source:HGNC Symbol;Acc:HGNC:28501]
ENSOARG00020010402	101104910	CTBP1	CTBP1	6	129213129	129236083	C-terminal binding protein 1 [Source:NCBI gene (formerly Entrezgene);Acc:101104910]	C-terminal binding protein 1
ENSOARG00020010538	101117671	EMC9	EMC9	7	22328082	22330380	ER membrane protein complex subunit 9 [Source:NCBI gene (formerly Entrezgene);Acc:101117671]	ER membrane protein complex subunit 9
ENSOARG00020010713	101105659	FGFRL1	FGFRL1	6	129349275	129360579	fibroblast growth factor receptor like 1 [Source:NCBI gene (formerly Entrezgene);Acc:101105659]	fibroblast growth factor receptor like 1
ENSOARG00020010917	101107962	CDC34	CDC34	5	45284999	45290683	cell division cycle 34, ubiqiutin conjugating enzyme [Source:NCBI gene (formerly Entrezgene);Acc:101107962]	cell division cycle 34, ubiqiutin conjugating enzyme
ENSOARG00020011152	101107175	ARHGEF10L	ARHGEF10L	2	264466236	264618695	Rho guanine nucleotide exchange factor 10 like [Source:NCBI gene (formerly Entrezgene);Acc:101107175]	Rho guanine nucleotide exchange factor 10 like
ENSOARG00020011262	NA	BTBD6		18	70283654	70285517	BTB domain containing 6 [Source:HGNC Symbol;Acc:HGNC:19897]
ENSOARG00020011417	442998	PYGM	PYGM	21	44786670	44798536	Ovis aries glycogen phosphorylase, muscle associated (PYGM), mRNA. [Source:RefSeq mRNA;Acc:NM_001009192]	glycogen phosphorylase, muscle associated
ENSOARG00020011439	101118045	LRP3	LRP3	14	46541692	46553379	LDL receptor related protein 3 [Source:NCBI gene (formerly Entrezgene);Acc:101118045]	LDL receptor related protein 3
ENSOARG00020011454	101106466	PACS2	PACS2	18	70333423	70391072	phosphofurin acidic cluster sorting protein 2 [Source:NCBI gene (formerly Entrezgene);Acc:101106466]	phosphofurin acidic cluster sorting protein 2
ENSOARG00020011530	NA	IVD		7	36016316	36026660	isovaleryl-CoA dehydrogenase [Source:HGNC Symbol;Acc:HGNC:6186]
ENSOARG00020011759	101112005	CCDC88C	CCDC88C	18	56351963	56498135	coiled-coil domain containing 88C [Source:NCBI gene (formerly Entrezgene);Acc:101112005]	coiled-coil domain containing 88C
ENSOARG00020011847	101113248	TIGD5	TIGD5	9	15363910	15365832	tigger transposable element derived 5 [Source:NCBI gene (formerly Entrezgene);Acc:101113248]	tigger transposable element derived 5
ENSOARG00020012021	101102662	NPEPL1	NPEPL1	13	60017151	60033123	aminopeptidase like 1 [Source:NCBI gene (formerly Entrezgene);Acc:101102662]	aminopeptidase like 1
ENSOARG00020012484	NA	NXN		11	41348716	41508571	nucleoredoxin [Source:HGNC Symbol;Acc:HGNC:18008]
ENSOARG00020012637	101119928	MYPOP	MYPOP	14	56900540	56907061	Myb related transcription factor, partner of profilin [Source:NCBI gene (formerly Entrezgene);Acc:101119928]	Myb related transcription factor, partner of profilin
ENSOARG00020012688	101112413	GPI	GPI	14	47682213	47709487	glucose-6-phosphate isomerase [Source:NCBI gene (formerly Entrezgene);Acc:101112413]	glucose-6-phosphate isomerase
ENSOARG00020012725	NA	ORAI1		17	62584416	62599076	ORAI calcium release-activated calcium modulator 1 [Source:HGNC Symbol;Acc:HGNC:25896]
ENSOARG00020012862	101109855	LRRC20	LRRC20	25	27421007	27489212	leucine rich repeat containing 20 [Source:NCBI gene (formerly Entrezgene);Acc:101109855]	leucine rich repeat containing 20
ENSOARG00020013159	101113330	FEM1A	FEM1A	5	17842291	17844252	fem-1 homolog A [Source:NCBI gene (formerly Entrezgene);Acc:101113330]	fem-1 homolog A
ENSOARG00020013418	101112772	MAP7D1	MAP7D1	1	11433555	11454976	MAP7 domain containing 1 [Source:NCBI gene (formerly Entrezgene);Acc:101112772]	MAP7 domain containing 1
ENSOARG00020013556	101113115	TMOD4	TMOD4	1	106819407	106822800	tropomodulin 4 [Source:NCBI gene (formerly Entrezgene);Acc:101113115]	tropomodulin 4
ENSOARG00020013669	105603272	ANKRD9	ANKRD9	18	67769203	67770159	ankyrin repeat domain 9 [Source:NCBI gene (formerly Entrezgene);Acc:105603272]	ankyrin repeat domain 9
ENSOARG00020013724	100528014	MYOZ3	MYOZ3	5	64744015	64757927	Ovis aries myozenin 3 (MYOZ3), mRNA. [Source:RefSeq mRNA;Acc:NM_001199795]	myozenin 3
ENSOARG00020013851	101123464	PDLIM7	PDLIM7	5	39224090	39242954	PDZ and LIM domain 7 [Source:NCBI gene (formerly Entrezgene);Acc:101123464]	PDZ and LIM domain 7
ENSOARG00020014175	101110763	NDRG2	NDRG2	5	44173115	44234146	NDRG family member 2 [Source:NCBI gene (formerly Entrezgene);Acc:101110763]	NDRG family member 2
ENSOARG00020014178	105606759	SPEG	SPEG	2	236172956	236231246	striated muscle enriched protein kinase [Source:NCBI gene (formerly Entrezgene);Acc:105606759]	striated muscle enriched protein kinase
ENSOARG00020014529	100885759	ZFP91	ZFP91	15	88345421	88380026	ZFP91 zinc finger protein, atypical E3 ubiquitin ligase [Source:NCBI gene (formerly Entrezgene);Acc:100885759]	ZFP91 zinc finger protein, atypical E3 ubiquitin ligase
ENSOARG00020014783	101102759	CCDC127	CCDC127	16	78308782	78319498	coiled-coil domain containing 127 [Source:NCBI gene (formerly Entrezgene);Acc:101102759]	coiled-coil domain containing 127
ENSOARG00020014808	NA	LRRC14B		16	78325960	78330761	leucine rich repeat containing 14B [Source:HGNC Symbol;Acc:HGNC:37268]
ENSOARG00020015133	101109048	TFEB	TFEB	20	17254250	17300963	transcription factor EB [Source:NCBI gene (formerly Entrezgene);Acc:101109048]	transcription factor EB
ENSOARG00020015213	101122556	SETD3	SETD3	18	64914750	65009335	SET domain containing 3, actin histidine methyltransferase [Source:NCBI gene (formerly Entrezgene);Acc:101122556]	SET domain containing 3, actin histidine methyltransferase
ENSOARG00020015219	101117245	STK11	STK11	5	45763394	45779202	serine/threonine kinase 11 [Source:NCBI gene (formerly Entrezgene);Acc:101117245]	serine/threonine kinase 11
ENSOARG00020015226	NA	AGAP3		4	123724938	123780691	ArfGAP with GTPase domain, ankyrin repeat and PH domain 3 [Source:HGNC Symbol;Acc:HGNC:16923]
ENSOARG00020015333	101118652	CASQ1	CASQ1	1	118068217	118231223	calsequestrin 1 [Source:NCBI gene (formerly Entrezgene);Acc:101118652]	calsequestrin 1
ENSOARG00020015444	101117502	ATP5F1D	ATP5F1D	5	45791439	45793371	ATP synthase F1 subunit delta [Source:NCBI gene (formerly Entrezgene);Acc:101117502]	ATP synthase F1 subunit delta
ENSOARG00020015460	100127216	TNNC2	TNNC2	13	77960813	77963862	troponin C2, fast skeletal type [Source:NCBI gene (formerly Entrezgene);Acc:100127216]	troponin C2, fast skeletal type
ENSOARG00020015592	101114707	ZNF219	ZNF219	5	44256781	44259729	zinc finger protein 219 [Source:NCBI gene (formerly Entrezgene);Acc:101114707]	zinc finger protein 219
ENSOARG00020015598	NA	TMEM143		14	58504766	58522859	transmembrane protein 143 [Source:HGNC Symbol;Acc:HGNC:25603]
ENSOARG00020015645	100302085	AK1	AK1	3	8601342	8614068	adenylate kinase 1 [Source:NCBI gene (formerly Entrezgene);Acc:100302085]	adenylate kinase 1
ENSOARG00020015699	NA	ASB10		4	123812336	123822538	ankyrin repeat and SOCS box containing 10 [Source:HGNC Symbol;Acc:HGNC:17185]
ENSOARG00020015716	101104357	HRAS	HRAS	21	52473886	52476700	HRas proto-oncogene, GTPase [Source:NCBI gene (formerly Entrezgene);Acc:101104357]	HRas proto-oncogene, GTPase
ENSOARG00020015889	101120711	VPS51	VPS51	21	45105830	45119200	VPS51 subunit of GARP complex [Source:NCBI gene (formerly Entrezgene);Acc:101120711]	VPS51 subunit of GARP complex
ENSOARG00020015979	NA	DYRK1B		14	53317164	53325249	dual specificity tyrosine phosphorylation regulated kinase 1B [Source:HGNC Symbol;Acc:HGNC:3092]
ENSOARG00020016209	NA	SMARCD3		4	123876740	123908191	SWI/SNF related, matrix associated, actin dependent regulator of chromatin, subfamily d, member 3 [Source:HGNC Symbol;Acc:HGNC:11108]
ENSOARG00020016281	101104353	NFKBIL1	NFKBIL1	20	29569756	29579234	NFKB inhibitor like 1 [Source:NCBI gene (formerly Entrezgene);Acc:101104353]	NFKB inhibitor like 1
ENSOARG00020016304	101122960	CACNB1	CACNB1	11	23492431	23509492	calcium voltage-gated channel auxiliary subunit beta 1 [Source:NCBI gene (formerly Entrezgene);Acc:101122960]	calcium voltage-gated channel auxiliary subunit beta 1
ENSOARG00020016404	101115385	ASB16	ASB16	11	19067458	19074093	ankyrin repeat and SOCS box containing 16 [Source:NCBI gene (formerly Entrezgene);Acc:101115385]	ankyrin repeat and SOCS box containing 16
ENSOARG00020016601	101109896	SLC25A34	SLC25A34	12	55578578	55581235	solute carrier family 25 member 34 [Source:NCBI gene (formerly Entrezgene);Acc:101109896]	solute carrier family 25 member 34
ENSOARG00020016657	NA	AXIN1		24	278715	312698	axin 1 [Source:HGNC Symbol;Acc:HGNC:903]
ENSOARG00020016680	101109632	PLEKHM2	PLEKHM2	12	55583414	55622005	pleckstrin homology and RUN domain containing M2 [Source:NCBI gene (formerly Entrezgene);Acc:101109632]	pleckstrin homology and RUN domain containing M2
ENSOARG00020016724	101111044	MYBPC2	MYBPC2	14	60022080	60047325	myosin binding protein C2 [Source:NCBI gene (formerly Entrezgene);Acc:101111044]	myosin binding protein C2
ENSOARG00020016781	101113927	ANKRD23	ANKRD23	3	109895142	109900430	ankyrin repeat domain 23 [Source:NCBI gene (formerly Entrezgene);Acc:101113927]	ankyrin repeat domain 23
ENSOARG00020016849	101112055	FAM174A	FAM174A	5	105970227	105993992	family with sequence similarity 174 member A [Source:NCBI gene (formerly Entrezgene);Acc:101112055]	family with sequence similarity 174 member A
ENSOARG00020016886	NA	RNF187		5	2559389	2562078	ring finger protein 187 [Source:HGNC Symbol;Acc:HGNC:27146]
ENSOARG00020016919	101104097	PDZRN3	PDZRN3	19	29429740	29699204	PDZ domain containing ring finger 3 [Source:NCBI gene (formerly Entrezgene);Acc:101104097]	PDZ domain containing ring finger 3
ENSOARG00020017695	101107230	KBTBD12	KBTBD12	19	61529240	61570669	kelch repeat and BTB domain containing 12 [Source:NCBI gene (formerly Entrezgene);Acc:101107230]	kelch repeat and BTB domain containing 12
ENSOARG00020017738	101120849	PIP4K2B	PIP4K2B	11	23920605	23942951	phosphatidylinositol-5-phosphate 4-kinase type 2 beta [Source:NCBI gene (formerly Entrezgene);Acc:101120849]	phosphatidylinositol-5-phosphate 4-kinase type 2 beta
ENSOARG00020017774	101108767	CACNA1S	CACNA1S	12	83185452	83240938	calcium voltage-gated channel subunit alpha1 S [Source:NCBI gene (formerly Entrezgene);Acc:101108767]	calcium voltage-gated channel subunit alpha1 S
ENSOARG00020017975	101105592	JPH2	JPH2	13	75713895	75786291	junctophilin 2 [Source:NCBI gene (formerly Entrezgene);Acc:101105592]	junctophilin 2
ENSOARG00020018029	101119469	MBD3	MBD3	5	46063914	46072421	methyl-CpG binding domain protein 3 [Source:NCBI gene (formerly Entrezgene);Acc:101119469]	methyl-CpG binding domain protein 3
ENSOARG00020018038	101107895	HSPB2	HSPB2	15	24757788	24758784	heat shock protein family B (small) member 2 [Source:NCBI gene (formerly Entrezgene);Acc:101107895]	heat shock protein family B (small) member 2
ENSOARG00020018183	NA	BCKDHA		14	53774130	53792785	branched chain keto acid dehydrogenase E1 subunit alpha [Source:HGNC Symbol;Acc:HGNC:986]
ENSOARG00020018299	101122106	IBA57	IBA57	5	2956935	2966667	iron-sulfur cluster assembly factor IBA57 [Source:NCBI gene (formerly Entrezgene);Acc:101122106]	iron-sulfur cluster assembly factor IBA57
ENSOARG00020018802	101115424	GET4	GET4	24	42612285	42625974	guided entry of tail-anchored proteins factor 4 [Source:NCBI gene (formerly Entrezgene);Acc:101115424]	guided entry of tail-anchored proteins factor 4
ENSOARG00020018873	101116930	ZNRF1	ZNRF1	14	1902757	1990263	zinc and ring finger 1 [Source:NCBI gene (formerly Entrezgene);Acc:101116930]	zinc and ring finger 1
ENSOARG00020018914	NA	LDHD		14	1994715	1998806	lactate dehydrogenase D [Source:HGNC Symbol;Acc:HGNC:19708]
ENSOARG00020019180	NA	EHBP1L1		21	45552581	45568416	EH domain binding protein 1 like 1 [Source:HGNC Symbol;Acc:HGNC:30682]
ENSOARG00020019262	101115995	NUDT3	NUDT3	20	10049552	10156564	nudix hydrolase 3 [Source:NCBI gene (formerly Entrezgene);Acc:101115995]	nudix hydrolase 3
ENSOARG00020019360	101119691	PAGR1	PAGR1	24	26958616	26963014	PAXIP1 associated glutamate rich protein 1 [Source:NCBI gene (formerly Entrezgene);Acc:101119691]	PAXIP1 associated glutamate rich protein 1
ENSOARG00020019489	101101948	MAZ	MAZ	24	26969368	26973437	MYC associated zinc finger protein [Source:NCBI gene (formerly Entrezgene);Acc:101101948]	MYC associated zinc finger protein
ENSOARG00020019709	101104823	NDUFA13	NDUFA13	5	3854595	3862761	NADH:ubiquinone oxidoreductase subunit A13 [Source:NCBI gene (formerly Entrezgene);Acc:101104823]	NADH:ubiquinone oxidoreductase subunit A13
ENSOARG00020019932	101107662	ACTA1	ACTA1	25	952492	954149	actin alpha 1, skeletal muscle [Source:NCBI gene (formerly Entrezgene);Acc:101107662]	actin alpha 1, skeletal muscle
ENSOARG00020019967	101103864	STUB1	STUB1	24	553350	555455	STIP1 homology and U-box containing protein 1 [Source:NCBI gene (formerly Entrezgene);Acc:101103864]	STIP1 homology and U-box containing protein 1
ENSOARG00020019973	101115912	TRAK1	TRAK1	19	15383541	15482182	trafficking kinesin protein 1 [Source:NCBI gene (formerly Entrezgene);Acc:101115912]	trafficking kinesin protein 1
ENSOARG00020020619	101110540	FSD2	FSD2	18	20459625	20480807	fibronectin type III and SPRY domain containing 2 [Source:NCBI gene (formerly Entrezgene);Acc:101110540]	fibronectin type III and SPRY domain containing 2
ENSOARG00020020656	101117506	ABHD17A	ABHD17A	5	46289503	46297655	abhydrolase domain containing 17A, depalmitoylase [Source:NCBI gene (formerly Entrezgene);Acc:101117506]	abhydrolase domain containing 17A, depalmitoylase
ENSOARG00020020798	101105287	FLOT1	FLOT1	20	30071390	30081817	flotillin 1 [Source:NCBI gene (formerly Entrezgene);Acc:101105287]	flotillin 1
ENSOARG00020020947	NA	ARMC6		5	4220727	4230272	armadillo repeat containing 6 [Source:HGNC Symbol;Acc:HGNC:25049]
ENSOARG00020021448	101112591	RYR1	RYR1	14	51121110	51246644	ryanodine receptor 1 [Source:NCBI gene (formerly Entrezgene);Acc:101112591]	ryanodine receptor 1
ENSOARG00020021685	105611474	GNG7	GNG7	5	19573572	19577157	G protein subunit gamma 7 [Source:NCBI gene (formerly Entrezgene);Acc:105611474]	G protein subunit gamma 7
ENSOARG00020021735	105611800	HS6ST1	HS6ST1	2	126866085	126902958	heparan sulfate 6-O-sulfotransferase 1 [Source:NCBI gene (formerly Entrezgene);Acc:105611800]	heparan sulfate 6-O-sulfotransferase 1
ENSOARG00020021795	101113425	SHISA4	SHISA4	12	84147495	84149972	shisa family member 4 [Source:NCBI gene (formerly Entrezgene);Acc:101113425]	shisa family member 4
ENSOARG00020021913	NA	DTNBP1		20	44726426	44825639	dystrobrevin binding protein 1 [Source:HGNC Symbol;Acc:HGNC:17328]
ENSOARG00020021957	NA	LINGO1		18	30750540	30826043	leucine rich repeat and Ig domain containing 1 [Source:HGNC Symbol;Acc:HGNC:21205]
ENSOARG00020022036	101108289	WDTC1	WDTC1	2	255478230	255543527	WD and tetratricopeptide repeats 1 [Source:NCBI gene (formerly Entrezgene);Acc:101108289]	WD and tetratricopeptide repeats 1
ENSOARG00020022642	NA	JSRP1		5	19886491	19889143	junctional sarcoplasmic reticulum protein 1 [Source:HGNC Symbol;Acc:HGNC:24963]
ENSOARG00020023115	101104360	LHPP	LHPP	22	47491227	47619791	phospholysine phosphohistidine inorganic pyrophosphate phosphatase [Source:NCBI gene (formerly Entrezgene);Acc:101104360]	phospholysine phosphohistidine inorganic pyrophosphate phosphatase
ENSOARG00020023134	101104621	FAM53B	FAM53B	22	47626456	47751279	family with sequence similarity 53 member B [Source:NCBI gene (formerly Entrezgene);Acc:101104621]	family with sequence similarity 53 member B
ENSOARG00020023229	101108565	TPI1	TPI1	3	224347714	224350845	triosephosphate isomerase 1 [Source:NCBI gene (formerly Entrezgene);Acc:101108565]	triosephosphate isomerase 1
ENSOARG00020023236	101108884	CAMK2G	CAMK2G	25	30792672	30846059	calcium/calmodulin dependent protein kinase II gamma [Source:NCBI gene (formerly Entrezgene);Acc:101108884]	calcium/calmodulin dependent protein kinase II gamma
ENSOARG00020023447	101119894	GPD1	GPD1	3	146125302	146131223	glycerol-3-phosphate dehydrogenase 1 [Source:NCBI gene (formerly Entrezgene);Acc:101119894]	glycerol-3-phosphate dehydrogenase 1
ENSOARG00020023696	101108120	ADSL	ADSL	3	232500985	232516458	adenylosuccinate lyase [Source:NCBI gene (formerly Entrezgene);Acc:101108120]	adenylosuccinate lyase
ENSOARG00020023897	443005	GAPDH	GAPDH	24	20239293	20240530	Ovis aries glyceraldehyde-3-phosphate dehydrogenase (GAPDH), mRNA. [Source:RefSeq mRNA;Acc:NM_001190390]	glyceraldehyde-3-phosphate dehydrogenase
ENSOARG00020023897	114110581	GAPDH	LOC114110581	24	20239293	20240530	Ovis aries glyceraldehyde-3-phosphate dehydrogenase (GAPDH), mRNA. [Source:RefSeq mRNA;Acc:NM_001190390]	glyceraldehyde-3-phosphate dehydrogenase-like
ENSOARG00020023945	NA	FECH		23	62874251	62909437	ferrochelatase [Source:HGNC Symbol;Acc:HGNC:3647]
ENSOARG00020024118	NA	SIRT2		14	51501851	51521509	sirtuin 2 [Source:HGNC Symbol;Acc:HGNC:10886]
ENSOARG00020024286	101120041	CUX1	CUX1	24	35382323	35732600	cut like homeobox 1 [Source:NCBI gene (formerly Entrezgene);Acc:101120041]	cut like homeobox 1
ENSOARG00020024407	NA	IDH3G		X	89040885	89049745	isocitrate dehydrogenase (NAD(+)) 3 non-catalytic subunit gamma [Source:HGNC Symbol;Acc:HGNC:5386]
ENSOARG00020024476	101103148	ACO2	ACO2	3	233429355	233474530	aconitase 2 [Source:NCBI gene (formerly Entrezgene);Acc:101103148]	aconitase 2
ENSOARG00020024568	101104940	ZFAND3	ZFAND3	20	13328599	13641507	zinc finger AN1-type containing 3 [Source:NCBI gene (formerly Entrezgene);Acc:101104940]	zinc finger AN1-type containing 3
ENSOARG00020024584	NA	ABCD1		X	89081725	89096085	ATP binding cassette subfamily D member 1 [Source:HGNC Symbol;Acc:HGNC:61]
ENSOARG00020024720	105604105	MACROD1	MACROD1	21	44127356	44281870	mono-ADP ribosylhydrolase 1 [Source:NCBI gene (formerly Entrezgene);Acc:105604105]	mono-ADP ribosylhydrolase 1
ENSOARG00020024881	101121315	NKX6-3	NKX6-3	26	39927297	39931803	NK6 homeobox 3 [Source:NCBI gene (formerly Entrezgene);Acc:101121315]	NK6 homeobox 3
ENSOARG00020024995	101121569	ANK1	ANK1	26	39936701	40174146	ankyrin 1 [Source:NCBI gene (formerly Entrezgene);Acc:101121569]	ankyrin 1
ENSOARG00020025055	101120705	FARS2	FARS2	20	52575650	52829292	phenylalanyl-tRNA synthetase 2, mitochondrial [Source:NCBI gene (formerly Entrezgene);Acc:101120705]	phenylalanyl-tRNA synthetase 2, mitochondrial
ENSOARG00020025127	101115743	GAB2	GAB2	21	19321352	19495865	GRB2 associated binding protein 2 [Source:NCBI gene (formerly Entrezgene);Acc:101115743]	GRB2 associated binding protein 2
ENSOARG00020025279	101114121	ANAPC11	ANAPC11	11	12111371	12116617	anaphase promoting complex subunit 11 [Source:NCBI gene (formerly Entrezgene);Acc:101114121]	anaphase promoting complex subunit 11
ENSOARG00020025455	101107535	KIF1C	KIF1C	11	36956462	36975908	kinesin family member 1C [Source:NCBI gene (formerly Entrezgene);Acc:101107535]	kinesin family member 1C
ENSOARG00020025747	106991715	GNAZ	GNAZ	17	81295177	81311438	G protein subunit alpha z [Source:NCBI gene (formerly Entrezgene);Acc:106991715]	G protein subunit alpha z
ENSOARG00020025794	101107312	CAND2	CAND2	19	58249719	58277398	cullin associated and neddylation dissociated 2 (putative) [Source:NCBI gene (formerly Entrezgene);Acc:101107312]	cullin associated and neddylation dissociated 2 (putative)
ENSOARG00020025958	101111766	ATP2A1	ATP2A1	24	26463674	26480641	ATPase sarcoplasmic/endoplasmic reticulum Ca2+ transporting 1 [Source:NCBI gene (formerly Entrezgene);Acc:101111766]	ATPase sarcoplasmic/endoplasmic reticulum Ca2+ transporting 1
ENSOARG00020025996	NA	MAP3K4		8	91362230	91580028	mitogen-activated protein kinase kinase kinase 4 [Source:HGNC Symbol;Acc:HGNC:6856]
ENSOARG00020026086	101117537	CRKL	CRKL	17	81748813	81765118	CRK like proto-oncogene, adaptor protein [Source:NCBI gene (formerly Entrezgene);Acc:101117537]	CRK like proto-oncogene, adaptor protein
ENSOARG00020026122	101109237	HDGF	HDGF	1	112860626	112868874	heparin binding growth factor [Source:NCBI gene (formerly Entrezgene);Acc:101109237]	heparin binding growth factor
ENSOARG00020026142	101115175	PGP	PGP	24	1697768	1699156	phosphoglycolate phosphatase [Source:NCBI gene (formerly Entrezgene);Acc:101115175]	phosphoglycolate phosphatase
ENSOARG00020026201	101123388	KCNJ12	KCNJ12	11	27959906	27961189	potassium inwardly rectifying channel subfamily J member 12 [Source:NCBI gene (formerly Entrezgene);Acc:101123388]	potassium inwardly rectifying channel subfamily J member 12
ENSOARG00020026224	101113423	NT5M	NT5M	11	28430907	28443545	5',3'-nucleotidase, mitochondrial [Source:NCBI gene (formerly Entrezgene);Acc:101113423]	5',3'-nucleotidase, mitochondrial
ENSOARG00020026242	101108184	TSR3	TSR3	24	1032308	1034700	TSR3 ribosome maturation factor [Source:NCBI gene (formerly Entrezgene);Acc:101108184]	TSR3 ribosome maturation factor
ENSOARG00020026318	101112108	RPL3L	RPL3L	24	1465526	1472207	ribosomal protein L3 like [Source:NCBI gene (formerly Entrezgene);Acc:101112108]	ribosomal protein L3 like
ENSOARG00020026467	101102031	SRL	SRL	24	3454832	3489490	sarcalumenin [Source:NCBI gene (formerly Entrezgene);Acc:101102031]	sarcalumenin
